# Supplementary material for: Establishment of a Mass Concrete Strength-Monitoring Method Using Barium Titanate–Bismuth Ferrite/Polyvinylidene Fluoride Nanocomposite Piezoelectric Sensors with Temperature Stability
Source: Sensors (Basel). 2024 Jul 18;24(14):4653. doi: 10.3390/s24144653 (PMC11280568; doi:10.3390/s24144653)
Supplement: Supplementary file 1 [file sensors-24-04653-s001.zip]

Archive with 1 entries (1 files):
- sensors-3079400-supplementary.pdf
